# Supplementary material for: A Validated LC-MS/MS Method for Simultaneous Determination of Cortisol and Cortisone in Grey Wolf Hair for Application in Ecological Studies
Source: Molecules. 2026 Jul 10;31(14):2420. doi: 10.3390/molecules31142420 (PMC13413905; doi:10.3390/molecules31142420)
Supplement: Supplementary file 1 [file molecules-31-02420-s001.zip]

Archive with 1 entries (1 files):
- molecules-4406300-supplementary.pdf
